# Supplementary material for: Schiff Bases and Stereocontrolled Formation of Fused 1,3-Oxazolidines from 1-Amino-2-Indanol: A Systematic Study on Structure and Mechanism
Source: Molecules. 2023 Feb 9;28(4):1670. doi: 10.3390/molecules28041670 (PMC9961571; doi:10.3390/molecules28041670)
Supplement: Supplementary file 1 [file molecules-28-01670-s001.zip]

Archive with 1 entries (1 files):
- molecules-2139667-supplementary.pdf
